# Supplementary material for: CD71+VISTA+ erythroid cells promote the development and function of regulatory T cells through TGF-β
Source: PLoS Biol. 2018 Dec 14;16(12):e2006649. doi: 10.1371/journal.pbio.2006649 (PMC6310287; doi:10.1371/journal.pbio.2006649)
Supplement: S1 Data — (XLSX) [file pbio.2006649.s003.xlsx]

## Sheet: Fig 1A
Euclidian distances depicted in Figure 1A
Row	Col	Value
Day3_2	Day3_2	0
Day3_3	Day3_2	82.8901
Day3_4	Day3_2	73.7536
Day6_2	Day3_2	121.534
Day6_3	Day3_2	117.899
Day6_4	Day3_2	128.793
Day6_5	Day3_2	121.596
Day6_6	Day3_2	128.033
Day12_2	Day3_2	122.172
Day12_4	Day3_2	114.6
Day12_5	Day3_2	120.482
Day12_6	Day3_2	117.452
Day28_1	Day3_2	133.759
Day28_2	Day3_2	127.47
Day28_3	Day3_2	123.242
Day28_4	Day3_2	121.38
Day3_2	Day3_3	82.8901
Day3_3	Day3_3	0
Day3_4	Day3_3	74.9209
Day6_2	Day3_3	115.86
Day6_3	Day3_3	112.632
Day6_4	Day3_3	123.561
Day6_5	Day3_3	116.774
Day6_6	Day3_3	121.731
Day12_2	Day3_3	116.409
Day12_4	Day3_3	110.572
Day12_5	Day3_3	119.011
Day12_6	Day3_3	114.252
Day28_1	Day3_3	126.577
Day28_2	Day3_3	123.109
Day28_3	Day3_3	124.966
Day28_4	Day3_3	116.596
Day3_2	Day3_4	73.7536
Day3_3	Day3_4	74.9209
Day3_4	Day3_4	0
Day6_2	Day3_4	116.829
Day6_3	Day3_4	113.087
Day6_4	Day3_4	123.427
Day6_5	Day3_4	117.618
Day6_6	Day3_4	123.597
Day12_2	Day3_4	117.786
Day12_4	Day3_4	111.724
Day12_5	Day3_4	117.03
Day12_6	Day3_4	114.055
Day28_1	Day3_4	128.415
Day28_2	Day3_4	123.95
Day28_3	Day3_4	121.451
Day28_4	Day3_4	118.693
Day3_2	Day6_2	121.534
Day3_3	Day6_2	115.86
Day3_4	Day6_2	116.829
Day6_2	Day6_2	0
Day6_3	Day6_2	70.5275
Day6_4	Day6_2	75.4339
Day6_5	Day6_2	74.289
Day6_6	Day6_2	74.3253
Day12_2	Day6_2	85.3971
Day12_4	Day6_2	87.5176
Day12_5	Day6_2	87.3544
Day12_6	Day6_2	82.4258
Day28_1	Day6_2	81.0984
Day28_2	Day6_2	80.9694
Day28_3	Day6_2	92.6664
Day28_4	Day6_2	87.2369
Day3_2	Day6_3	117.899
Day3_3	Day6_3	112.632
Day3_4	Day6_3	113.087
Day6_2	Day6_3	70.5275
Day6_3	Day6_3	0
Day6_4	Day6_3	73.2491
Day6_5	Day6_3	72.6173
Day6_6	Day6_3	72.7376
Day12_2	Day6_3	83.2813
Day12_4	Day6_3	86.1598
Day12_5	Day6_3	86.3526
Day12_6	Day6_3	80.4208
Day28_1	Day6_3	80.0875
Day28_2	Day6_3	81.0239
Day28_3	Day6_3	92.1058
Day28_4	Day6_3	86.3836
Day3_2	Day6_4	128.793
Day3_3	Day6_4	123.561
Day3_4	Day6_4	123.427
Day6_2	Day6_4	75.4339
Day6_3	Day6_4	73.2491
Day6_4	Day6_4	0
Day6_5	Day6_4	71.8429
Day6_6	Day6_4	68.8159
Day12_2	Day6_4	82.0802
Day12_4	Day6_4	87.0814
Day12_5	Day6_4	87.2731
Day12_6	Day6_4	81.5531
Day28_1	Day6_4	75.5173
Day28_2	Day6_4	78.6902
Day28_3	Day6_4	90.9093
Day28_4	Day6_4	86.4851
Day3_2	Day6_5	121.596
Day3_3	Day6_5	116.774
Day3_4	Day6_5	117.618
Day6_2	Day6_5	74.289
Day6_3	Day6_5	72.6173
Day6_4	Day6_5	71.8429
Day6_5	Day6_5	0
Day6_6	Day6_5	68.136
Day12_2	Day6_5	75.2147
Day12_4	Day6_5	80.0385
Day12_5	Day6_5	79.3364
Day12_6	Day6_5	75.0722
Day28_1	Day6_5	75.213
Day28_2	Day6_5	77.7424
Day28_3	Day6_5	87.2358
Day28_4	Day6_5	78.9888
Day3_2	Day6_6	128.033
Day3_3	Day6_6	121.731
Day3_4	Day6_6	123.597
Day6_2	Day6_6	74.3253
Day6_3	Day6_6	72.7376
Day6_4	Day6_6	68.8159
Day6_5	Day6_6	68.136
Day6_6	Day6_6	0
Day12_2	Day6_6	77.8824
Day12_4	Day6_6	84.3116
Day12_5	Day6_6	82.7978
Day12_6	Day6_6	77.5862
Day28_1	Day6_6	72.6735
Day28_2	Day6_6	77.3791
Day28_3	Day6_6	89.2933
Day28_4	Day6_6	82.4764
Day3_2	Day12_2	122.172
Day3_3	Day12_2	116.409
Day3_4	Day12_2	117.786
Day6_2	Day12_2	85.3971
Day6_3	Day12_2	83.2813
Day6_4	Day12_2	82.0802
Day6_5	Day12_2	75.2147
Day6_6	Day12_2	77.8824
Day12_2	Day12_2	0
Day12_4	Day12_2	72.1003
Day12_5	Day12_2	71.4123
Day12_6	Day12_2	70.0962
Day28_1	Day12_2	77.5995
Day28_2	Day12_2	81.1221
Day28_3	Day12_2	86.3147
Day28_4	Day12_2	72.7876
Day3_2	Day12_4	114.6
Day3_3	Day12_4	110.572
Day3_4	Day12_4	111.724
Day6_2	Day12_4	87.5176
Day6_3	Day12_4	86.1598
Day6_4	Day12_4	87.0814
Day6_5	Day12_4	80.0385
Day6_6	Day12_4	84.3116
Day12_2	Day12_4	72.1003
Day12_4	Day12_4	0
Day12_5	Day12_4	73.831
Day12_6	Day12_4	74.1898
Day28_1	Day12_4	81.2856
Day28_2	Day12_4	85.0381
Day28_3	Day12_4	86.5423
Day28_4	Day12_4	75.9003
Day3_2	Day12_5	120.482
Day3_3	Day12_5	119.011
Day3_4	Day12_5	117.03
Day6_2	Day12_5	87.3544
Day6_3	Day12_5	86.3526
Day6_4	Day12_5	87.2731
Day6_5	Day12_5	79.3364
Day6_6	Day12_5	82.7978
Day12_2	Day12_5	71.4123
Day12_4	Day12_5	73.831
Day12_5	Day12_5	0
Day12_6	Day12_5	68.0017
Day28_1	Day12_5	83.1771
Day28_2	Day12_5	82.5123
Day28_3	Day12_5	76.5837
Day28_4	Day12_5	78.3536
Day3_2	Day12_6	117.452
Day3_3	Day12_6	114.252
Day3_4	Day12_6	114.055
Day6_2	Day12_6	82.4258
Day6_3	Day12_6	80.4208
Day6_4	Day12_6	81.5531
Day6_5	Day12_6	75.0722
Day6_6	Day12_6	77.5862
Day12_2	Day12_6	70.0962
Day12_4	Day12_6	74.1898
Day12_5	Day12_6	68.0017
Day12_6	Day12_6	0
Day28_1	Day12_6	79.1714
Day28_2	Day12_6	78.1902
Day28_3	Day12_6	78.2408
Day28_4	Day12_6	77.7642
Day3_2	Day28_1	133.759
Day3_3	Day28_1	126.577
Day3_4	Day28_1	128.415
Day6_2	Day28_1	81.0984
Day6_3	Day28_1	80.0875
Day6_4	Day28_1	75.5173
Day6_5	Day28_1	75.213
Day6_6	Day28_1	72.6735
Day12_2	Day28_1	77.5995
Day12_4	Day28_1	81.2856
Day12_5	Day28_1	83.1771
Day12_6	Day28_1	79.1714
Day28_1	Day28_1	0
Day28_2	Day28_1	73.1725
Day28_3	Day28_1	85.3435
Day28_4	Day28_1	80.1731
Day3_2	Day28_2	127.47
Day3_3	Day28_2	123.109
Day3_4	Day28_2	123.95
Day6_2	Day28_2	80.9694
Day6_3	Day28_2	81.0239
Day6_4	Day28_2	78.6902
Day6_5	Day28_2	77.7424
Day6_6	Day28_2	77.3791
Day12_2	Day28_2	81.1221
Day12_4	Day28_2	85.0381
Day12_5	Day28_2	82.5123
Day12_6	Day28_2	78.1902
Day28_1	Day28_2	73.1725
Day28_2	Day28_2	0
Day28_3	Day28_2	80.2945
Day28_4	Day28_2	81.7332
Day3_2	Day28_3	123.242
Day3_3	Day28_3	124.966
Day3_4	Day28_3	121.451
Day6_2	Day28_3	92.6664
Day6_3	Day28_3	92.1058
Day6_4	Day28_3	90.9093
Day6_5	Day28_3	87.2358
Day6_6	Day28_3	89.2933
Day12_2	Day28_3	86.3147
Day12_4	Day28_3	86.5423
Day12_5	Day28_3	76.5837
Day12_6	Day28_3	78.2408
Day28_1	Day28_3	85.3435
Day28_2	Day28_3	80.2945
Day28_3	Day28_3	0
Day28_4	Day28_3	87.1626
Day3_2	Day28_4	121.38
Day3_3	Day28_4	116.596
Day3_4	Day28_4	118.693
Day6_2	Day28_4	87.2369
Day6_3	Day28_4	86.3836
Day6_4	Day28_4	86.4851
Day6_5	Day28_4	78.9888
Day6_6	Day28_4	82.4764
Day12_2	Day28_4	72.7876
Day12_4	Day28_4	75.9003
Day12_5	Day28_4	78.3536
Day12_6	Day28_4	77.7642
Day28_1	Day28_4	80.1731
Day28_2	Day28_4	81.7332
Day28_3	Day28_4	87.1626
Day28_4	Day28_4	0

## Sheet: 1B
PC1	PC2	group	TimePoint	label	name
-34.923	1.22637	day03:d3.1	day03	d3.1	Day3_2
-36.503	-4.97214	day03:d3.2	day03	d3.2	Day3_3
-34.4028	2.1577	day03:d3.3	day03	d3.3	Day3_4
4.53944	13.7958	day06:d6.1	day06	d6.1	Day6_2
3.53684	15.4719	day06:d6.2	day06	d6.2	Day6_3
10.4665	12.8065	day06:d6.3	day06	d6.3	Day6_4
6.82856	9.38318	day06:d6.4	day06	d6.4	Day6_5
9.27186	7.95359	day06:d6.5	day06	d6.5	Day6_6
9.45099	-4.28145	day12:d12.1	day12	d12.1	Day12_2
1.87467	-12.9636	day12:d12.2	day12	d12.2	Day12_4
10.6355	-7.29795	day12:d12.3	day12	d12.3	Day12_5
6.93764	-6.55058	day12:d12.4	day12	d12.4	Day12_6
14.1221	-3.43195	day28:d28.1	day28	d28.1	Day28_1
9.70707	-3.98274	day28:d28.2	day28	d28.2	Day28_2
9.71612	-10.1028	day28:d28.3	day28	d28.3	Day28_3
8.74158	-9.21194	day28:d28.4	day28	d28.4	Day28_4

## Sheet: 1C
target_id	Day3	Day6	Day12	Day28
Gata1	149.626	207.053	228.288	234.057
Ankrd44	17.4871	2.47726	2.49653	2.27581
Ppbp	2.27506	0.341284	2.51926	0.31864
Cd59a	53.2031	89.5169	66.747	60.9556
Vsir	36.1143	31.9341	22.5017	28.7683
Cd274	4.51269	0.659531	0.542669	0.660448
Pdcd1lg2	0.179936	0	0	0
Lgals9	160.865	93.4707	134.206	107.473
Lgals3	34.7665	0.269163	0.557497	0.856861
Lgals1	342.123	149.75	95.4329	43.0114
Lag3	0.449153	0.0979394	0.161171	0.34687
Tigit	0.72602	0.609103	0.442527	0.320962

## Sheet: Fig 2B
3	6	9	12	15	18	21	28
28.5	66.8	67.1	40	31.7	33.1	33.6	26.6
43.5	76.3	63.7	34	31.6	31.7	43.9	30.6
37	76.2	78.8	42.1	37.5	30.7	34.1	35.5
51.7	79.7	75.3	27.4	37.3	33	43.2	30.1
56	55.5	67	30.6		38.3	28.6	35.9
34	55.8	62	14.1				20.2
56	57	74	14.1			43	15.5
29	61.9		14.7			34.5	18.9
50	63	52	12.2			41	22.1
	60	56.3	22.4			40.5
	73	49	22.8
	59	60

## Sheet:  2C
3	6	9	12	15	18	21	28
22.9	54.3	76.9	17.6	40.1	59.6	59.3	71.7
25.8	44.3	83.6	28.9	50.5	71.7	76.1	52.9
30.6	44.1	65.6	27.4	50.6	70.3	49.6	63
27.8	37.1	70.5	30	49.6	31.4	63	60.8
26.4		78.4	7.65		44.7	62	67.9
27.8		64.7	5.31		72	60	70.4
27.9		42.3	6.58		49.2	77
		28.7	9.45		61	71
		37.4			76
		62
		64
		49

## Sheet:  2D
3	6	9	12	15	18	21	28
58.6	38	31	12.4	25.6	33.8	47.1	45.4
53.7	43.7	50.6	13.8	15.4	45.9	48.5	35.5
47.6	63.4	49.1	11.3	24.1	50.8	56.5	37
39.6	46.9	52.1	20.8	26.7	52.9	48.9
51	54.4	35.7	18.3	28.6	51.9	46.7
65	43.5		19.5	21.3	47.1	40.9
	53.3	30	24.6	24.7	17	48.8
	57.5	29.6			20.6	46.6
	85	32.9			18.6
	75	37.4			16.5
	78	29.9			18.3
		24.4			25.4
					26.8
					22.2

## Sheet: 2F
Isotype control	3	9	15
0	221	425	425
5	271	428	440
2	236	508	485
20	283	474	514
	187	369
	255	400
	190	272
	263	317
	247	382
		390

## Sheet: 2H
Isotype control	3	9	15
0	150	377	515
10	155	397	633
2	183	326	605
0	174	202	600
	170	249
	172	575
	195	623
		553
		207
		179
		217

## Sheet: 2J
Isotype control	3	9	15
0	429	512	181
15	388	691	181
2	369	655	135
	313	236	574
	635	193	606
	843	280	461
		278	527
		300
		324
		269
		236

## Sheet: 2K
1	3	6	9	12	15	21	28	Adult
1		5.57772	3.0823		2.538	4.00958	4.01715	2.78089
1	1.68444	4.35712	3.44913	3.26216	3.36914	2.75547	3.50998	1.63594
1	1.03023	4.65266	3.93777	2.01305	2.55816	1.0396	3.86258	1.58151
	0.943681	3.95739	2.88498	2.73721	1.96983	3.41207	1.42191	1.44574
	1.20466	2.68359	4.44519	1.70141	2.76128	2.77994	1.87101	0.859322
	1.02121	2.08961	3.02958	1.49909	2.41237	2.62447	1.74368
				2.94638
				2.49965
				2.29989

[truncated: 45 more sheets: 2M, Fig 3A, 3B, 3E, 3F, 3G, 3H, 3I, 3J, 3L, Fig 4B, 4D, 4H, 4J, 4L, Fig 5B, 5D, 5F, 5H, 5J …]
