# Supplementary material for: CD71+VISTA+ erythroid cells promote the development and function of regulatory T cells through TGF-β
Source: PLoS Biol. 2018 Dec 14;16(12):e2006649. doi: 10.1371/journal.pbio.2006649 (PMC6310287; doi:10.1371/journal.pbio.2006649)
Supplement: S2 Data — (XLSX) [file pbio.2006649.s004.xlsx]

## Sheet: S1B Fig
3	6	9	12	15	21	28	Adult
51.4	75.1	59.3	41	29	29.2	7.88	0.56
53.3	75.9	72.2	52	29	35.8	17.4	0.17
41.6	72.1	70.9	43	29	18	16.8	0.12
41.3	78.7	59.9	54	30	20.9	17.4	0.0078
45.1	61.1	66	47	40.5	26.3	10.6	0.15
41.8	61.7	74.6	45	27	23.1	18.8	0.54
40.8	59.8	71	43	42	29.2	16.8	0.097
40.9	68.1	60	43	35.5	31.85	16.5	0.25
29	66	57	44	40	23.8	7.88	0.26
36.5	55.3	56			32	8.98	0.54
43.5	60.4	65			20	17.7	0.0091
50.4	63	60			29	9.74	0.11
46.8	51.8	57			35.5	5	0.17
39.9					30	4	0.33
38.5					27	6
38.8					29	6
37.4					34	4
42.2						15
35.4
30.5

## Sheet: S1C
3	6	9	12	15	21	28	Adult
27.3	45	64.3	30.6	31.3	35.2	3.27	7.64
37.7	42	51.2	47	25.6	31.8	2.59	2.67
31.3	70.1	52	51	37.8	21.3	7.3	4.06
25.4	70.3	66.2	43	27.4	22	16.4	2.07
30.2	60	66.8	24	35.4	39	7.51	4
33.2	61	69.4	32		34	12.6
21.7	60	81	30		26	16.7
28	68	73.2	34			1.03
19.5	69	71.3	37			3.17
33	67		41
50	65
	62

## Sheet: S1D
3	6	9	12	15	18	21	28	Adult
24.9	52.5	63.7	30.8	29.6	17.2	16	6.37	3.9
33.3	66.3	52.4	37.9	30.1	11.9	25.5	11.4	2.2
24.7	62	60.4	36.2	47	13.7	26	6.75	3.1
38.3	49.9	51.9	24.1	24	15.9	23.7		3.8
	59.2	42.2	20.1	34.2	15.7	15.8		1.5
	62.9		29.3	26.2	14.2
			25.8	23	16.6
					17.7
					13.9
					16.1
					18.7
					20.9
					15.7
					19.2
					14
					11.7

## Sheet: S1E
Spleen	Bone marrow
60	91
72	85
70	91
59	90
76	92
50	95
46	82
72	78
52	88

## Sheet: S1G
Male	Female
79.4	52
85.8	68.5
57	79.7
48.6	48.7
76.2	54.8
68.1	67.6
46.3	48.4
67	54.5
71.3	48.8
75.1	32.4
71.9	20.9
71.8	18
33.8
25.2
17.8
21.3

## Sheet: S1K
VISTA-	VISTA+
7.8	12
5	8.7
14	8.7
4.3	13
7.5	10
5.5	16
7.6	11.4
16	4.8
8.24
3

## Sheet: S1L
3	6	9	12	15	18	21	28	Adult
550	5870	2925	9375	5765	5090	17080	23215	40010
680	7610	6660	7935	4980	2575	15230	23085	41165
1345	6110	4310	3455	8935	5130	14535	20805	39780
1440		4270	3250	8185	2590	20340		30680
2180	2540	7155	3465		9225	20105		30720
1270	1825	5980				18615		27680
560	1820	8420				17970		28900
		6265				20610		25120
		10665				19030
		10775
		3750
		2300
		4770
		4000
		5195
		5600
		6526
		4055

## Sheet: S1M
Naive T cells	+ CD71+ cells	+ CD71+ cells+ L-arg. 0.5 Mm	+ CD71+ cells+ L-arg. 1 Mm	TGF-b. re
0.55	7.16	6.4	6.5	19.6
0.6	6.4	8	7	21
0.5	6.1	7.9	8	18.2

## Sheet: S2A Fig
Rta-IgG	Anti-CD71
59.8	92.5
64.3	96.2
55.3	114
50.9	104
58.9	110
51	125
71	89.8

## Sheet: S2B
Rat-IgG	Anti-CD71
835	1011
786	1088
714	1176
687	1144
870	1012
687	1082
615	1007

[truncated: 6 more sheets: S2D, S2F, S2H, S2J, S2L, S2N]
